# Supplementary material for: Elucidating Spatially-Resolved Changes in Host Signaling During Plasmodium Liver-Stage Infection
Source: Front Cell Infect Microbiol. 2022 Jan 17;11:804186. doi: 10.3389/fcimb.2021.804186 (PMC8801743; doi:10.3389/fcimb.2021.804186)
Supplement: Supplementary file 4 [file Table_1.xlsx]

## Sheet: antibody panels
Panel A					Panel B
antibody	phosphosite	uniprot ID	Previously implicated in primary liver stage infection?		antibody	phosphosite	uniprot ID
Akt	Total	P31750	Arang et al. 2017 [23] Kaushansky et al. 2013 [12]		aSMA	Total	P68134
Alpha-Tubulin	Total	P68373			B7H3	Total	Q8VE98
BAD	Total	Q61337	Kaushansky et al. 2013 [32]		Beta Catenin	Total	Q02248
Bcl2	Total	P10417	Kaushansky et al. 2013 [12] Kaushansky et al 2013 [32]		CD11b	Total	P05555
BCL6	Total	P41183			CD11c	Total	Q9QXH4
BCLXL	Total	Q64373	Douglass et al. 2015 [29]		CD127	Total	P16872
BIM	Total	O54918			CD14	Total	P10810
BTK	Total	P35991			CD163	Total	Q2VLH6
c-Myc	Total	P01108			CD19	Total	P25918
FLT3	Total	Q00342	Arang et al. 2017 [23]		CD27	Total	P41272
GSK3b	Total	Q9WV60			CD34	Total	Q64314
Histone H3	Total				CD3e	Total	P22646
Ik-Ba	Total	Q9Z1E3			CD4	Total	P06332
IKKb	Total	O88351	Arang et al. 2017 [23]		CD40	Total	P27512
MCL1	Total	P97287	Douglass et al. 2015 [29]		CD40L	Total	P27548
NF-kB	Total	P25799	Albuquerque et al. 2009 [16]		CD45	Total	P06800
p-AKT	Ser473	P31750	Arang et al. 2017 [23] Kaushansky et al. 2013 [12]		CD68	Total	P31996
p-BAD	Ser112	Q61337	Kaushansky et al. 2013 [32]		CD73	Total	Q61503
p-GSK3b	Ser9	Q9WV60			CD8a	Total	P01731
p-Ik-Ba	Ser32	Q9Z1E3			CTLA-4	Total	P09793
p-IKKa/b	Ser176/180	Q60680			F4/80	Total	Q61549
p-JAK2	Tyr1007/1008	Q62120			Fibronectin	Total	P11276
p-MEK1/2	Ser217/221	P31938			FoxP3	Total	Q99JB6
p-p44/42	Thr202/Tyr204	P63085	Arang et al. 2017 [23]		GAPDH	Total	P16858
p-PDK1	Ser241	Q9Z2A0			GITR	Total	O35714
p-PRAS40	Thr246	Q9D1F4			GZMB	Total	P04187
p-S6	Ser235/236	P62754	Glennon et al. 2019 [11]		Histone H3	Total
p-Src	Tyr416	P05480	Arang et al. 2017 [23]		ICOS	Total	Q9WVS0
p-STAT3	Tyr705	P42227	Sharma et al. 2021 [30]		Ki67	Total	E9PVX6
p-STAT5	Tyr694	P42230			Lag3	Total	Q61790
p-Syk	Tyr525/526	P48025			Ly-6G	Total	P35461
p44/42	Total	P63085	Arang et al. 2017 [23]		MHC II	Total	P35737
p53	Total	P02340	Kaushansky et al. 2013 [12] Douglass et al. 2015 [29] Kain et al. 2020 [20]		OX40L	Total	P43488
PD-L1	Total	Q9EP73			PanCK	Total
PI3K p110 delta	Total	O35904	Boonhook et al. 2016 [31]		PD-1	Total	Q02242
PLCG1	Total	Q62077			PD-L1	Total	Q9EP73
PRAS40	Total	Q9D1F4			S100A9	Total	P31725
S6	Total	P62754	Glennon et al. 2019 [11]		S100B	Total	P50114
Src	Total	P05480	Arang et al. 2017 [23]		S6	Total	P62754
STAT3	Total	P42227	Sharma et al. 2021 [30]		Stat3	Total	P40763
STAT5a	Total	P42230			TGF beta 1	Total	P04202
Syk	Total	P48025			TIM3	Total	Q8VIM0
					Vista	Total	Q9D659

## Sheet: raw data 
ERCC normalized counts for Figures 1 and 2
mouse	infected 1	uninfected 1	infected 2	uninfected 2	infected 3	uninfected 3	infected 1	infected 1	infected 1	infected 1	infected 1	infected 1	infected 1	infected 1	infected 1	uninfected 2	uninfected 2	uninfected 2	uninfected 2	uninfected 2	uninfected 2
ROI type	pooled	pooled	pooled	pooled	pooled	pooled	single	single	single	single	single	single	single	single	single	single	single	single	single	single	single
ROI #	ROI01	ROI03	ROI04	ROI06	ROI07	ROI09	ROI10	ROI11	ROI12	ROI13	ROI14	ROI15	ROI16	ROI17	ROI18	ROI19	ROI20	ROI21	ROI22	ROI23	ROI24
Akt	446.535	499.601	368.614	534.174	438.559	854.941	110.925	102.063	102.066	78.2733	104.389	96.9519	157.374	124.861	110.824	118.695	129.804	132.647	157.537	144.806	103.515
Alpha-Tubulin	1889.65	28906.5	3944.45	3028.9	2160.68	5695.31	433.261	395.956	644.289	367.282	779.584	510.936	1309.1	708.588	949.011	550.868	452.286	1048.28	725.446	572.116	357.915
BAD	379.811	587.559	384.641	614.76	446.816	959.967	133.11	127.887	153.098	89.1112	106.61	125.068	174.599	126.942	131.206	136.956	107.494	140.016	124.473	161.685	78.0746
Bcl2	57.3139	113.759	35.8244	59.8643	46.7919	91.206	13.05	17.2155	19.1373	10.8378	17.7683	22.2989	38.3647	22.8913	15.2861	11.1594	19.2678	25.7925	17.5041	16.8792	23.6855
BCL6	38.4944	63.3297	32.0534	40.2933	46.7919	64.4891	11.745	7.37807	22.7825	6.02102	14.4367	12.6037	21.1397	11.4456	8.91688	12.1739	21.296	16.5809	13.6143	13.3257	9.64966
BCL-XL	56.4584	92.649	32.0534	73.6791	58.7192	91.206	20.8801	12.2968	12.7582	6.02102	22.2104	19.3904	28.1863	13.5266	20.3814	17.2463	24.3383	20.2655	25.2836	23.0979	17.5448
BIM_Y36	36.7835	42.2198	28.2824	43.747	39.452	58.9615	20.8801	12.2968	10.9356	3.61261	12.2157	9.69519	14.8761	8.32409	10.1907	9.13041	8.11276	11.0539	7.77958	11.5489	9.64966
BTK	72.7116	114.932	49.9656	54.1081	58.7192	67.2529	9.13503	17.2155	23.6938	15.6547	24.4314	23.2685	32.884	16.6482	14.0122	13.1884	17.2396	22.1078	18.4765	11.5489	20.1766
c-Myc	75.2779	106.722	58.4503	61.0155	95.4187	133.585	18.2701	24.5936	18.226	14.4505	43.3102	23.2685	43.8454	22.8913	25.4768	24.3478	25.3524	20.2655	19.449	19.5443	18.4221
FLT3	132.592	221.654	95.2174	192.256	134.871	268.09	31.3201	43.0387	29.1616	28.9009	27.763	40.7198	25.8374	28.0938	19.1076	40.5796	49.6906	56.1907	34.0357	44.4189	34.2124
GSK3B	154.833	213.445	163.095	322.346	176.158	442.211	57.4202	46.7278	51.0328	36.1261	64.4101	53.3235	97.8691	50.9851	56.049	65.9418	52.7329	74.6139	71.9612	76.4006	45.6166
HistoneH3	5211.28	3627.39	4160.34	5285.33	5558.14	7339.78	1147.1	1987.16	1404.31	1156.04	1672.44	1401.92	2492.14	1204.91	1840.7	1093.62	1504.92	1310.81	1242.79	1301.48	1121.99
Ik-Ba	114.628	158.324	82.9617	113.972	137.623	257.956	37.8451	35.6607	31.8955	24.0841	22.2104	31.0246	45.4113	32.2559	25.4768	43.6231	38.5356	35.9252	39.8704	41.7538	30.7035
IKKb	118.049	171.225	94.2747	117.426	105.511	209.129	33.9301	31.9716	26.4277	18.0631	29.984	26.177	44.6283	26.0128	21.6553	19.2753	37.5215	31.3194	37.9255	47.0841	33.3352
MCL1	385.799	358.868	306.393	375.303	382.592	603.434	96.5703	73.7807	91.1301	59.006	91.0626	116.342	143.28	78.0384	108.276	86.2316	68.9584	77.3774	109.887	99.4984	55.2663
Mm-IgG1	26.5184	43.3926	16.9694	16.1173	22.9372	31.3233	5.22002	13.5265	4.5565	13.2463	6.66311	5.81711	7.82953	7.28358	6.3692	9.13041	7.09866	3.68464	5.83469	6.21865	9.64966
mMIgG2a	38.4944	36.3559	28.2824	39.142	29.3596	50.67	2.61001	17.2155	22.7825	22.8799	9.99467	15.5123	22.7056	20.8102	15.2861	29.4202	16.2255	16.5809	15.5592	19.5443	14.0359
NF-kB	443.969	370.596	264.912	735.64	244.969	854.941	107.01	84.8478	116.646	98.7448	119.936	121.19	137.017	78.0384	85.3473	92.3186	83.1558	128.041	106.969	127.038	50.0028
p44/42	102.652	109.068	98.9884	100.158	100.924	190.704	37.8451	36.8903	37.3633	21.6757	37.7576	22.2989	52.4578	29.1343	44.5844	25.3622	27.3806	35.004	44.7326	42.6422	26.3173
p53	463.644	56.2931	238.515	34.5371	466.084	41.4573	125.28	126.657	98.4205	42.1472	225.435	203.599	270.119	72.8358	119.741	14.2029	23.3242	11.0539	9.72448	13.3257	14.0359
P-Akt	149.7	141.905	115.958	136.997	226.619	292.965	32.6251	24.5936	32.8068	85.4985	52.1944	35.8722	75.1635	36.4179	31.846	38.5506	25.3524	40.531	28.201	36.4235	25.44
P-BAD	47.0487	53.9475	36.7671	43.747	55.0493	65.4104	9.13503	17.2155	17.3147	16.8589	11.1052	15.5123	13.3102	9.3646	16.5599	7.10143	13.1832	21.1867	16.5316	18.656	13.1586
PD-L1	166.809	233.382	94.2747	122.031	151.385	174.121	43.0651	28.2826	48.2989	43.3514	43.3102	44.5979	64.9851	42.661	56.049	41.5941	28.3947	36.8464	41.8153	32.87	32.458
P-GSK-3B	44.4824	58.6386	37.7099	52.9569	46.7919	79.2295	10.44	6.14839	15.4921	6.02102	11.1052	8.72567	28.9693	15.6077	16.5599	7.10143	13.1832	18.4232	16.5316	11.5489	18.4221
PI3K_110delta	189.05	180.607	144.24	204.92	153.22	317.839	50.8952	54.1058	41.9198	28.9009	43.3102	53.3235	74.3805	40.5799	44.5844	34.4927	54.7611	48.8214	50.5673	58.633	35.9669
P-IK-Ba	291.702	43.3926	108.416	21.8735	340.388	46.0637	65.2502	62.7136	63.791	34.9219	61.0785	62.0492	101.784	58.2686	77.7042	11.1594	11.155	19.3443	7.77958	6.21865	13.1586
P-IKKa/b	77.8442	90.3035	49.0228	56.4106	66.9766	74.6231	10.44	6.14839	11.8469	14.4505	23.3209	17.4513	34.4499	12.4861	12.7384	9.13041	10.1409	12.8962	18.4765	16.8792	21.0538
P-JAK2	64.1573	87.9579	56.5648	58.713	124.778	113.317	15.6601	23.3639	20.0486	26.4925	23.3209	25.2075	42.2795	36.4179	25.4768	21.3043	28.3947	26.7136	31.1183	22.2095	21.9311
PLCG1	45.3378	58.6386	41.4808	61.0155	52.2968	101.34	9.13503	11.0671	17.3147	8.42943	18.8788	6.78663	20.3568	12.4861	14.0122	12.1739	11.155	11.0539	15.5592	9.77217	15.7904
P-MEK1/2	67.579	77.403	48.0801	61.0155	70.6465	83.8359	16.9651	22.1342	26.4277	10.8378	26.6525	11.6342	38.3647	14.5672	24.203	16.2318	12.1691	12.8962	14.5867	12.4373	15.7904
P-p44/42	258.34	59.8114	190.435	43.747	236.712	48.8275	46.9802	77.4697	61.9684	61.4144	94.3941	81.4396	151.893	56.1876	90.4426	16.2318	16.2255	14.7385	8.75203	23.9862	16.6676
P-PDK1	514.114	281.465	270.568	427.109	350.48	648.576	100.485	122.968	85.6623	77.0691	163.246	118.281	211.397	88.4435	81.5258	118.695	90.2544	94.8794	83.6305	100.387	92.9877
P-PRAS40	218.99	114.932	110.301	111.67	165.148	339.029	27.4051	29.5123	49.2102	14.4505	48.8628	33.9332	64.9851	28.0938	59.8705	38.5506	22.3101	25.7925	24.3112	25.763	25.44
PRAS40	399.486	374.114	286.595	690.742	392.685	1006.95	103.095	93.4555	75.6379	39.7388	82.1784	103.739	160.505	93.646	101.907	112.608	128.79	128.962	151.702	167.015	114.919
P-S6	343.883	310.785	423.293	97.8551	760.597	848.493	110.925	63.9433	296.173	126.441	106.61	88.2262	245.847	236.196	335.02	44.6376	28.3947	26.7136	78.7683	26.6514	42.1076
P-Src	74.4225	68.0208	52.7938	59.8643	95.4187	93.0486	26.1001	27.0529	36.452	8.42943	24.4314	27.1465	55.5897	26.0128	31.846	10.1449	26.3665	14.7385	33.0632	12.4373	26.3173
P-Stat3	41.9161	46.9109	53.7366	40.2933	51.3793	61.7253	24.7951	12.2968	15.4921	9.63364	16.6578	24.238	28.9693	18.7292	22.9291	15.2173	16.2255	11.0539	11.6694	16.8792	5.26345
P-Stat5	38.4944	49.2564	39.5954	41.4445	49.5443	77.3869	3.91501	15.9858	10.0243	6.02102	21.0999	14.5428	17.225	13.5266	12.7384	9.13041	6.08457	11.9751	21.3939	13.3257	11.4041
P-Syk	31.6509	46.9109	27.3396	31.0834	23.8547	36.8509	9.13503	12.2968	14.5808	6.02102	14.4367	13.5733	19.5738	10.4051	15.2861	12.1739	21.296	17.502	12.6418	14.2141	19.2993
Rabbit-IgG	25.6629	51.602	29.2251	25.3272	29.3596	62.6466	3.91501	7.37807	8.2017	14.4505	8.88415	9.69519	11.7443	9.3646	10.1907	10.1449	8.11276	11.0539	6.80714	6.21865	11.4041
S6	1869.97	1512.88	1459.37	2039.99	1701.94	3328.56	403.246	419.32	446.537	290.213	389.792	397.503	496.392	356.895	425.463	411.883	361.018	529.666	557.213	517.925	380.723
SrC	23.0966	44.5654	16.0267	23.0247	16.5148	20.268	2.61001	8.60775	8.2017	8.42943	9.99467	5.81711	10.1784	6.24307	6.3692	10.1449	8.11276	11.9751	7.77958	11.5489	7.89518
Stat3	1441.4	1252.52	1119.04	1376.88	1589.09	2047.07	409.771	335.702	411.908	226.39	272.077	335.454	485.431	306.951	359.223	288.115	331.609	295.692	375.365	327.812	323.702
STAT5	159.11	163.015	156.496	286.658	187.167	449.581	54.8102	60.2542	62.8797	27.6967	91.0626	36.8417	74.3805	64.5117	45.8582	49.71	61.8598	93.9582	54.4571	62.1865	41.2304
Syk	47.0487	65.6753	60.3358	70.2254	66.0591	77.3869	7.83003	19.6748	16.4034	8.42943	16.6578	9.69519	22.7056	13.5266	11.4646	14.2029	18.2537	20.2655	24.3112	15.9908	17.5448
