# Supplementary material for: Elucidating Spatially-Resolved Changes in Host Signaling During Plasmodium Liver-Stage Infection
Source: Front Cell Infect Microbiol. 2022 Jan 17;11:804186. doi: 10.3389/fcimb.2021.804186 (PMC8801743; doi:10.3389/fcimb.2021.804186)
Supplement: Supplementary file 6 [file Table_3.xlsx]

## Sheet: Sheet1
		Ring1/Py						average	Ring2/Py						average	Group #
panel A	Akt	0.798955	1.21609	0.820919	1.03851	0.962163	0.894779	0.955236	0.733901	1.12044	0.709516	0.81731	0.831805	0.861339	0.845718	4
	BAD	0.835813	1.05814	1.06114	1.06005	0.980792	0.939902	0.989307	0.751054	0.906668	0.933961	0.907382	0.953645	0.852611	0.88422	4
	Bcl2	0.727767	1.24304	0.94727	0.864892	0.771591	0.754686	0.884874	0.621225	1.07558	0.867598	0.720478	0.710857	0.647079	0.773803	1
	BCL6	0.498442	0.921669	0.710029	0.752675	0.714544	0.845912	0.740545	0.441161	0.716943	0.699907	0.639879	0.599182	0.807601	0.650779	1
	BCL-XL	0.51653	0.811697	1.11147	1.20428	0.750717	1.02308	0.902962	0.475206	0.640855	1.03264	0.941574	0.56023	0.874282	0.75413	4
	BIM_Y36	0.517408	1.09342	0.752591	0.728907	0.977663	0.819642	0.814938	0.530387	0.798826	0.61605	0.547772	1.00346	0.722502	0.703167	1
	BTK	0.425077	0.646967	0.400557	0.576186	0.50118	0.824411	0.562396	0.517602	0.638398	0.349014	0.413649	0.372469	0.596421	0.481259	1
	c-Myc	0.465373	0.653523	0.580674	0.599403	0.545069	0.509733	0.558962	0.423522	0.650235	0.480468	0.412663	0.459131	0.443912	0.478322	1
	FLT3	0.784212	0.989821	0.772625	0.985503	0.890328	0.95697	0.896576	0.749559	0.844337	0.628027	0.872497	0.846638	0.84484	0.79765	1
	GSK3B	1.02799	1.19502	0.918509	1.04526	0.983955	0.973631	1.02406	0.897541	1.11593	0.811278	0.909346	0.900405	0.938602	0.92885	3
	Ik-Ba	0.574128	0.951538	0.913151	0.897476	0.93221	0.908013	0.862753	0.54538	0.875908	0.699247	0.751849	0.77653	0.817032	0.744324	1
	IKKb	0.562541	1.10942	0.73356	0.642825	0.943055	0.890689	0.813681	0.534666	1.02901	0.641818	0.532295	0.741202	0.87112	0.725018	1
	MCL1	0.999766	1.29891	0.868495	1.1797	1.23036	1.17002	1.12454	0.939308	1.17496	0.719608	0.989424	1.06246	1.05553	0.990216	5
	NF-kB	0.734386	1.03436	0.842941	0.960631	0.988491	1.25827	0.969846	0.64804	0.991169	0.673569	0.724524	0.802566	1.15211	0.831996	4
	p44/42	0.463665	0.561428	0.594889	0.718028	0.702392	0.649441	0.614974	0.444256	0.552425	0.547608	0.561684	0.58809	0.598237	0.548717	2
	p53	0.0242628	0.0336435	0.0797583	0.0166433	0.0250052	0.0148606	0.0323623	0.0197387	0.0218505	0.0677443	0.0146046	0.0201599	0.013555	0.0262755	1
	P-Akt	0.418377	0.328585	0.326474	0.286017	0.405889	0.175113	0.323409	0.386953	0.303551	0.292377	0.223058	0.381945	0.168179	0.292677	2
	P-BAD	0.484315	0.928069	0.643131	0.924215	0.995585	1.3151	0.881736	0.481231	0.941188	0.484118	0.880663	0.97371	1.19305	0.825659	2
	PD-L1	0.690052	0.834433	0.543453	0.789921	0.786656	0.721939	0.727742	0.550348	0.845996	0.436883	0.594497	0.63839	0.585612	0.608621	1
	P-GSK-3B	0.461376	0.712053	0.831765	0.606	0.603469	0.833722	0.674731	0.417425	0.530106	0.639421	0.448331	0.487531	0.709189	0.538667	1
	PI3K_110delta	0.655485	1.06263	0.871892	0.829873	0.859781	0.861421	0.856848	0.601671	1.04464	0.691437	0.712163	0.713941	0.774705	0.756427	1
	P-IK-Ba	0.0314909	0.0438187	0.179906	0.0418153	0.0278096	0.037139	0.0603299	0.0249919	0.0411159	0.161448	0.0331819	0.0240047	0.0368741	0.0536027	1
	P-IKKa/b	0.364809	0.536421	0.364609	0.285013	0.403076	0.21975	0.36228	0.302575	0.501433	0.340527	0.280827	0.314069	0.217332	0.326127	2
	P-JAK2	0.265766	0.634482	0.546914	0.570995	0.563608	0.369642	0.491901	0.185425	0.446698	0.421078	0.427472	0.470626	0.28322	0.37242	1
	PLCG1	0.778038	0.820767	1.08278	0.777764	0.897027	0.789854	0.857705	0.661188	0.787922	0.793491	0.722113	0.770962	0.770136	0.750968	1
	P-MEK1/2	0.407433	0.830332	0.458294	0.609197	0.523266	0.37529	0.533969	0.384955	0.773343	0.387484	0.440881	0.458185	0.317862	0.460452	1
	P-p44/42	0.0790195	0.0495341	0.088548	0.0447655	0.0519113	0.0249702	0.0564581	0.076981	0.0452264	0.0859783	0.0463912	0.0514473	0.0214098	0.0545723	2
	P-PDK1	0.480513	0.805038	0.829824	0.312002	0.585537	0.220108	0.538837	0.453412	0.805138	0.675829	0.281597	0.4943	0.214626	0.487484	2
	P-PRAS40	0.289051	0.525025	0.58808	0.137025	0.199488	0.149908	0.314763	0.272002	0.452728	0.562017	0.125821	0.177612	0.126813	0.286165	2
	PRAS40	1.0074	1.18436	1.1867	1.3291	1.17913	1.1583	1.17416	0.931009	1.06674	0.981783	1.11182	0.949067	1.07079	1.01854	5
	P-S6	0.182725	0.151069	0.0857405	0.312058	0.129065	0.219414	0.180012	0.215395	0.151901	0.0577348	0.259531	0.110637	0.221879	0.169513	2
	P-Src	0.401437	0.466524	0.630676	0.383864	0.493157	0.265986	0.440274	0.381157	0.468716	0.541897	0.324308	0.437831	0.24891	0.40047	2
	P-Stat3	0.748654	1.20756	0.450293	0.85805	0.913639	0.943358	0.853592	0.584727	1.12129	0.41437	0.743802	0.84821	0.880146	0.765424	1
	P-Stat5	0.757085	0.789392	0.684875	0.849448	0.836045	0.748086	0.777488	0.745995	0.756151	0.562276	0.75552	0.795196	0.683044	0.716364	2
	P-Syk	0.268242	0.58031	0.587426	0.49122	0.325625	0.392745	0.440928	0.209562	0.394745	0.378916	0.366805	0.27195	0.306822	0.321467	1
	S6	0.920288	0.923975	1.00032	1.11901	1.00349	1.08725	1.00906	0.844339	0.861124	0.831397	0.960974	0.876451	1.0244	0.899782	4
	SrC	0.380545	0.442215	0.479749	0.40733	0.444954	0.302741	0.409589	0.283343	0.433541	0.335523	0.266654	0.27318	0.286293	0.313089	1
	Stat3	0.96394	1.18888	0.968501	1.19108	1.14008	1.19478	1.10788	0.825954	1.07199	0.828815	0.97757	0.980908	1.14496	0.9717	5
	STAT5	0.709564	1.32971	0.705261	0.583219	1.0155	0.908341	0.875266	0.680525	1.23554	0.552885	0.403396	0.827982	0.810816	0.751857	1
	Syk	0.503047	0.950928	0.995664	0.859507	0.739736	0.650211	0.783182	0.418966	0.951047	0.760615	0.646594	0.553121	0.572865	0.650535	1
panel B	aSMA	0.450775	0.414082	0.566333	0.559155	0.525263	0.472335	0.497991	0.43568	0.689956	0.465474	0.594888	1.0146	0.862211	0.677134	7
	B7H3	0.102041	0.0942009	0.338234	0.0997767	0.0828233	0.118887	0.139327	0.0278872	0.0444576	0.0790192	0.0452866	0.0447324	1.01865	0.210005	1
	Beta Catenin	0.806974	1.08656	0.822001	1.1718	1.07621	1.30844	1.04533	0.807296	0.986503	0.795094	1.04549	0.86713	1.0598	0.926885	3
	CD11b	0.612571	0.498402	0.404983	1.15414	0.577096	1.37677	0.770661	0.677267	0.678697	0.577929	1.05606	0.831863	1.55601	0.896303	7
	CD11c	0.650683	0.588145	0.847438	0.243612	2.80419	1.02268	1.02612	0.61495	0.517323	0.899527	0.244744	1.40575	0.473096	0.692565	4
	CD127	0.495299	0.464091	0.658907	0.74924	0.592173	0.622512	0.597037	0.445297	0.388429	0.680856	0.676115	0.500855	1.74064	0.738699	2
	CD14	0.238202	0.360058	0.231689	0.376266	0.291338	0.320389	0.30299	0.201004	0.377973	0.212834	0.278602	0.229557	0.737094	0.339511	1
	CD163	0.69258	0.427615	0.49046	0.963023	0.705272	0.525247	0.634033	0.395347	0.465167	0.298414	0.707965	0.451124	1.52196	0.639996	1
	CD19	0.00558759	0.0174316	0.0326983	0.0100502	0.0185923	0.00907981	0.0155733	0.00501846	0.0112169	0.0360998	0.0121264	0.0101353	1.08109	0.192614	1
	CD27	0.614345	2.36514	0.463658	0.292961	2.20579	0.874695	1.1361	0.438432	1.18302	0.273823	0.323451	1.54522	0.273411	0.672892	5
	CD34	0.503384	0.479568	0.45283	0.380236	0.42639	0.875695	0.519684	0.474096	0.535004	0.356723	0.380678	0.407365	0.711543	0.477568	2
	CD3e	0.285539	0.816991	0.438266	0.446476	0.750225	0.477035	0.535755	0.216781	0.638413	0.418083	0.267021	0.580555	0.418257	0.423185	1
	CD4	0.980126	1.26709	0.507239	1.04083	1.50872	0.775899	1.01332	1.0658	1.12125	0.459643	0.88082	1.20752	0.785573	0.9201	3
	CD40	0.49408	3.53881	0.249867	0.511998	0.428097	0.481975	0.950805	0.299353	2.80042	0.29584	0.225619	0.359182	0.0805662	0.67683	4
	CD40L	1.09994	0.551725	0.675759	0.620496	0.372611	0.848236	0.694794	0.892557	0.398103	0.670484	0.545305	0.361165	1.36976	0.706229	2
	CD45	0.616016	0.839244	0.545799	0.395464	2.10233	0.310635	0.801582	0.704515	1.19856	0.400103	0.238249	1.36541	0.19878	0.684269	2
	CD68	0.938334	1.34629	0.27923	0.881881	0.792343	0.431263	0.778223	0.496855	1.0283	0.1576	0.586625	0.387037	0.57048	0.537816	1
	CD73	1.12472	1.3917	0.88885	1.27024	1.25387	2.20548	1.35581	0.943369	1.16611	1.06612	1.17676	1.21595	1.00914	1.09624	6
	CD8a	0.423737	1.07237	5.51249	0.202418	4.1968	0.794723	2.03376	0.812922	1.34718	2.08128	0.084947	1.16903	0.0630554	0.926402	6
	CTLA-4	0.499676	0.853231	0.682345	0.769585	0.551698	0.798159	0.692449	0.356365	0.628685	0.701399	0.588527	0.533692	0.936124	0.624132	1
	F4/80	0.645774	1.27794	0.24922	0.935383	1.03984	0.551116	0.783211	0.474987	1.59595	0.288578	0.545562	0.728327	0.341841	0.662541	1
	Fibronectin	0.926926	1.13397	0.89473	1.12259	1.20045	1.2684	1.09118	0.681207	0.962918	0.87319	1.03413	0.979972	1.07395	0.934227	4
	FoxP3	0.267599	0.69937	0.221143	0.21149	0.211457	0.801986	0.402174	0.234359	0.364435	0.145327	0.19955	0.213624	0.54756	0.284143	1
	GAPDH	0.698279	0.651404	0.725866	0.854683	0.903678	0.907883	0.790299	0.578317	0.681602	0.708606	0.870722	0.837159	1.27746	0.825645	2
	GITR	0.306014	0.474784	0.221505	0.429334	0.176653	0.539812	0.358017	0.211693	0.438026	0.184421	0.340129	0.0972667	0.776504	0.34134	1
	GZMB	1.25064	1.37535	1.08487	1.18152	1.69584	2.0021	1.43172	1.00137	1.17934	1.05156	1.09219	1.30625	0.926102	1.0928	5
	ICOS	0.54281	0.279748	0.333282	0.687822	0.287333	1.32254	0.575589	0.374485	0.437769	0.407543	0.472896	0.496111	1.08024	0.544841	2
	Ki67	0.394349	0.575162	1.4676	0.429162	1.1594	0.550623	0.762715	0.252529	0.739975	1.12856	0.378027	0.763763	0.510865	0.628953	1
	Lag3	0.61342	0.678538	0.370378	0.610071	0.470181	0.85833	0.600153	0.345992	0.361037	0.263223	0.474801	0.578576	1.3151	0.556456	1
	Ly-6G	0.0464594	0.0540254	0.17534	0.0831666	0.0592205	0.112205	0.088403	0.0456645	0.0654406	0.259532	0.103712	0.0676873	1.58483	0.354478	7
	MHC II	0.787737	0.142788	0.224581	0.156001	3.03296	1.9943	1.0564	0.621157	0.145109	0.219879	0.0992552	0.812191	0.684006	0.430266	4
	OX40L	0.501989	0.474475	0.482088	0.322583	0.250328	1.49864	0.588351	0.299814	0.55978	0.376018	0.362921	0.284414	0.648327	0.421879	2
	PanCK	0.331629	0.504628	0.635005	0.636324	0.709764	0.852478	0.611638	0.277207	0.46392	0.62293	0.521468	0.569809	1.12405	0.596564	1
	PD-1	0.265759	0.254316	0.547285	0.332117	0.85278	1.12634	0.563099	0.254765	0.308132	0.425147	0.251205	0.847549	0.815252	0.483675	1
	PD-L1	0.154458	0.279748	0.319951	0.126101	0.142479	0.171758	0.199083	0.0348253	0.0974557	0.0889185	0.100588	0.0311869	1.03215	0.230853	1
	S100A9	0.164713	0.145304	0.190579	0.302703	0.138498	0.26247	0.200711	0.215222	0.206282	0.163697	0.19314	0.229746	0.936293	0.324063	2
	S100B	0.523899	0.697971	0.821693	1.00995	0.800724	0.972686	0.804488	0.499451	0.715535	0.712881	0.920451	0.682288	1.28638	0.802831	2
	S6	0.735618	0.85792	0.838193	0.686815	0.821713	0.720403	0.776777	0.657403	0.871466	0.840861	0.527411	0.71827	0.6052	0.703435	1
	Stat3	1.07232	0.924947	0.867112	1.05111	0.923528	1.26197	1.01683	0.92994	0.816709	0.835824	0.945196	0.801882	1.15732	0.914479	3
	TGF beta 1	0.269199	0.173862	0.995403	0.187379	0.230645	0.0807411	0.322871	0.113974	0.0618809	0.321038	0.137465	0.143174	2.22145	0.49983	2
	TIM3	0.365248	1.25887	0.250444	0.141265	2.25762	0.274884	0.758054	0.215098	0.941647	0.215625	0.10183	0.993981	0.108141	0.429387	1
	Vista	0.719639	0.91212	0.449093	0.42372	1.73786	0.77026	0.835448	0.710132	0.991177	0.421502	0.424221	1.89731	0.427997	0.812056	2

## Sheet: raw data panel A
ERCC normalized data for Figure 3 - panel A
ROI type	Py1	ring 1-1	ring 1-2	Py2	ring 2-1	ring 2-2	Py3	ring 3-1	ring 3-2	Py4	ring 4-1	ring 4-2	Py5	ring 5-1	ring 5-2	Py6	ring 6-1	ring 6-2
ROI #	ROI01	ROI02	ROI03	ROI04	ROI05	ROI06	ROI07	ROI08	ROI09	ROI10	ROI11	ROI12	ROI13	ROI14	ROI15	ROI16	ROI17	ROI18
Akt	436.524	2508.86	11243.5	281.384	2446.41	10999.2	418.434	2147.21	8802.42	336.021	2490.58	9555.94	292.313	2153.44	9214.01	422.032	2398.46	10956.4
Alpha-Tubulin	4261.15	18822.2	84407.6	1516.45	10306.7	45115.3	1643.55	8244.82	34996.7	1875.08	9790.29	40498.3	2334.97	11914	50926	2021.77	10297.7	41734.1
BAD	414.22	2490.5	10918.3	337.094	2550.1	10662.8	332.064	2202.63	9195.25	297.026	2247.23	9377.89	249.04	1870.18	8999.84	388.419	2318.75	9981.56
Bcl2	61.6019	322.502	1343.07	35.8812	318.871	1346.43	42.7658	253.231	1100.09	45.6325	281.684	1143.97	38.8573	229.56	1046.73	63.4916	304.336	1238.29
BCL6	23.3662	83.7817	361.777	14.1636	93.3281	354.267	15.9324	70.7136	330.623	16.5936	89.1404	369.453	15.0131	82.1363	340.884	16.1841	86.9532	393.943
BCL-XL	60.5398	224.948	1009.67	41.5466	241.098	928.897	25.9949	180.606	795.882	24.8905	213.937	815.468	34.4417	197.969	731.19	33.6132	218.418	885.745
BIM_Y36	38.2357	142.314	711.732	22.6618	177.151	631.565	32.7033	153.85	597.338	31.5279	164.018	600.918	15.8962	118.992	604.467	28.6335	149.063	623.534
BTK	49.9188	152.643	906.807	34.9369	161.596	778.122	59.5367	149.072	616.084	48.1216	197.892	692.614	48.5717	186.386	685.57	46.0625	241.192	828.033
c-Myc	54.1672	181.336	805.132	35.8812	167.645	813.971	45.2814	164.361	645.057	45.6325	195.217	655.224	35.3248	147.424	614.605	58.5118	189.434	782.868
FLT3	72.2229	407.432	1899.92	67.0412	474.418	1974.83	88.0473	425.237	1639.48	62.2262	437.679	1889.11	46.8054	319.068	1501.66	88.3902	537.246	2250.74
GSK3B	210.296	1555.13	6624.31	154.856	1323.01	6028.87	218.86	1256.6	5264.41	176.722	1318.39	5591.66	155.429	1170.97	5303.34	207.904	1285.66	5881.55
HistoneH3	9998.62	28179.4	118534	7840.04	29109.7	132416	5120.16	19273.3	87994.4	7558.4	25986.2	108391	7057.02	22781.2	98640.9	11361.3	28960.6	129785
Ik-Ba	125.328	517.611	2398.84	84.9818	578.116	2596.9	93.9171	536.085	1947.1	87.1166	558.019	2279.04	62.7016	447.537	1845.08	97.1048	560.02	2391.26
IKKb	104.086	421.204	1953.12	56.6545	449.357	2033.87	70.4378	322.989	1340.39	92.0947	422.525	1705.72	47.6885	344.341	1339.46	69.7162	394.395	1830.46
MCL1	286.767	2062.41	9453.5	231.339	2148.27	9482.97	405.017	2198.81	8641.37	243.927	2053.79	8397.72	212.832	2004.97	8568.99	297.539	2211.09	9465.93
NF-kB	497.063	2625.93	11304.9	235.116	1738.67	8130.22	436.882	2302.01	8724.88	321.917	2207.12	8115.51	294.962	2232.42	8970.7	307.498	2457.46	10677.9
p44/42	159.315	531.383	2483.97	119.919	481.331	2311.17	111.527	414.725	1810.76	104.54	535.734	2043.12	86.5459	465.439	1928.72	126.983	523.789	2289.64
p53	447.145	78.0433	309.757	294.603	70.8602	224.58	107.334	53.513	215.587	502.787	59.724	255.502	313.508	60.0227	239.506	690.938	65.2149	282.284
P-Akt	143.384	431.533	1947.21	148.246	348.252	1569.95	164.355	335.412	1424.75	174.233	355.67	1352.29	112.156	348.553	1623.32	291.314	324.004	1476.66
P-BAD	61.6019	214.619	1040.4	30.2157	200.483	992.159	60.3753	242.719	866.608	35.6763	235.331	1093.23	24.7274	188.492	912.403	27.3885	228.77	984.858
PD-L1	135.949	674.845	2625.84	76.4836	456.271	2257.4	132.49	450.082	1716.17	80.4792	453.724	1664.77	68.8834	414.894	1666.4	128.228	587.969	2263.29
P-GSK-3B	59.4777	197.404	871.339	30.2157	153.819	558.814	26.8334	139.516	508.717	32.3576	139.95	504.771	35.3248	163.22	652.622	23.6537	125.254	505.602
PI3K_110delta	140.197	661.072	2960.42	78.3721	595.399	2856.28	96.4327	525.574	1976.92	97.0728	574.955	2405.45	84.7796	558.105	2293.68	124.493	681.133	2906.9
P-IK-Ba	440.772	99.8495	386.605	245.503	76.9093	352.158	63.7294	71.6691	305.06	283.751	84.6833	327.612	296.729	63.1818	269.919	351.071	82.8125	390.179
P-IKKa/b	66.9124	175.597	710.549	39.6582	152.09	693.773	51.9898	118.493	524.907	62.2262	126.579	608.04	45.0392	139	536.037	104.574	145.957	685.009
P-JAK2	55.2293	105.588	359.413	21.7176	98.513	338.452	23.4793	80.2694	293.13	24.0608	98.0544	357.88	18.5455	80.0302	330.746	42.3277	99.3751	361.324
PLCG1	41.422	231.834	961.192	32.1042	188.384	882.505	27.672	187.295	651.021	29.8686	165.801	750.48	22.078	151.636	645.018	37.348	187.363	866.926
P-MEK1/2	77.5334	227.244	1047.5	34.9369	207.396	942.604	60.3753	172.962	693.628	53.0997	230.874	814.578	44.156	176.909	766.672	93.37	222.559	894.527
P-p44/42	203.923	115.917	550.942	217.176	76.9093	342.669	146.745	81.225	374.082	284.581	90.9232	459.369	209.3	83.1893	408.047	456.89	72.461	294.83
P-PDK1	363.239	1255.58	5780.16	212.454	1222.77	5967.71	226.407	1174.42	4536.7	548.42	1221.22	5373.55	246.391	1104.63	4615.24	992.212	1387.11	6418.51
P-PRAS40	140.197	291.515	1338.34	65.1527	244.554	1029.06	77.9847	286.677	1299.49	258.861	253.159	1133.29	185.455	283.265	1248.22	240.272	228.77	918.364
PRAS40	267.65	1939.6	8745.31	220.953	1870.88	8223	222.215	1648.39	6468.46	199.124	1888.88	7703.33	166.91	1506.88	6002.85	245.252	1804.28	7915.24
P-S6	284.643	374.149	2151.75	408.857	441.58	2166.72	720.31	386.058	1233.02	340.999	759.476	3079.37	417.716	412.787	1751.31	311.233	433.731	2081.37
P-Src	61.6019	177.893	824.048	42.4909	141.72	694.827	31.0262	122.315	498.492	49.7809	136.385	561.747	42.3898	160.06	703.311	78.4308	132.5	588.405
P-Stat3	65.8503	354.638	1351.34	28.3273	244.554	1108.14	83.8545	236.03	1030.22	41.4841	254.05	1073.64	39.7404	278	1277.36	42.3277	253.613	1122.86
P-Stat5	26.5525	144.61	695.18	22.6618	127.894	597.826	31.0262	132.827	517.238	23.2311	140.842	610.711	16.7793	107.409	505.623	26.1436	124.219	538.222
P-Syk	29.7388	57.3848	218.721	14.1636	58.7621	195.058	15.0938	55.4241	169.572	15.764	55.267	201.196	19.4287	48.4393	200.222	21.1639	52.793	195.717
S6	1998.87	13232.9	59232.1	1645.81	10871.9	49444.5	1592.4	9957.23	39253	1373.95	10973.2	45941.3	1284.06	9865.83	42647.3	1551.19	10711.8	47894.2
SrC	15.9315	43.6124	158.425	10.3867	32.8377	157.101	15.9324	47.7794	158.495	14.1046	41.0046	130.867	12.3637	42.1212	127.99	19.9189	38.3008	171.88
Stat3	1581.47	10966.2	45842.8	1166.14	9911.79	43612.8	1344.19	8137.79	33031.7	1164.04	9895.47	39594.7	886.653	7739.76	32958	1349.51	10240.8	46570.6
STAT5	372.798	1902.88	8903.74	197.347	1876.07	8506.63	408.372	1800.33	6694.27	448.858	1868.38	6300.29	276.417	2149.23	8672.9	343.601	1982.33	8397.01
Syk	45.6704	165.268	671.534	19.8291	134.807	657.925	21.8022	135.694	491.675	25.7201	157.778	578.662	24.7274	140.053	518.296	37.348	154.238	644.862

## Sheet: raw data panel B
ERCC normalized data for Figure 3 - panel B
ROI type	Py1	ring 1-1	ring 1-2	Py2	ring 2-1	ring 2-2	Py3	ring 3-1	ring 3-2	Py4	ring 4-1	ring 4-2	Py5	ring 5-1	ring 5-2	Py6	ring 6-1	ring 6-2
ROI #	ROI01	ROI02	ROI03	ROI04	ROI05	ROI06	ROI07	ROI08	ROI09	ROI10	ROI11	ROI12	ROI13	ROI14	ROI15	ROI16	ROI17	ROI18
aSMA	112.9	366.1	1726.3	60.6	179.4	1458.7	64.8	229.4	894.3	54.2	216.3	1121.9	23	92.5	884.3	51.9	155.7	622
B7H3	9.4	6.9	9.2	4.9	3.3	7.6	3.5	7.4	8.2	6.6	4.7	10.4	8.2	5.2	13.9	4.9	3.7	15.7
Beta Catenin	253.4	1471	7179.5	157.4	1222.7	5417.2	356.5	1831.8	8404.1	181.4	1517.1	6599	175.3	1444.5	5760.3	164.6	1367.9	5659.3
CD11b	9.1	40.1	216.3	8.7	31	206	11.1	28.1	190.2	5.9	48.6	216.8	8.6	38	271.1	9	78.7	274.2
CD11c	21.3	99.7	459.7	24.9	104.7	449.4	18.5	98	493.4	59.7	103.8	508.4	8.5	182.5	452.8	22.2	144.2	516.1
CD127	169.1	602.5	2642.7	175.2	581.3	2374.2	86.7	357.1	1750.2	101.6	543.3	2390.2	94	426.2	1784.1	140.8	556.7	2411.7
CD14	75.4	129.2	531.9	41.8	107.6	551.2	95.7	138.6	603.9	58.5	157.1	567.1	71.1	158.6	618.5	85.9	174.8	554.9
CD163	11.2	55.8	155.4	7	21.4	113.6	24.3	74.5	215	7.1	48.8	174.9	10.5	56.7	179.5	12.2	40.7	159.5
CD19	410.5	16.5	72.3	166.1	20.7	65	45.5	9.3	48.7	165.9	11.9	70	141.9	20.2	54.5	254.9	14.7	59.4
CD27	3.1	13.7	47.7	1.1	18.6	45.4	5.9	17.1	47.9	5.5	11.5	61.9	0.9	15.2	52.7	1.8	10	59.6
CD34	22.7	82.2	377.7	20.3	69.6	378.9	30.7	86.9	324.7	29.7	80.6	393.4	23.8	77.7	367.4	21	116.8	389.9
CD3e	14.8	30.4	112.6	4.4	25.7	98	9.6	26.3	119	13.4	42.7	124.5	4.3	24.7	94.6	6.7	20.3	104.1
CD4	7.9	55.7	295.5	6.8	61.6	266	16.4	52	223.5	9.1	67.6	278.9	5.8	67	265.4	13.9	68.5	288.8
CD40	8.3	29.5	87.2	1	25.3	97.7	10.5	16.4	92.1	10.7	39.1	84	3.6	11.8	49	4.9	15	70.8
CD40L	8	63.3	250.6	14.4	56.8	200	11.6	49	230.6	15.4	68.2	292.2	10.2	29.1	139.6	8	43.1	231.9
CD45	5.1	22.6	126.1	2.7	16.2	112.9	10.2	34.8	121	16.9	47.7	140.1	3.1	49.9	160.4	11.1	21.9	121.7
CD68	1.6	10.8	27.9	0.8	7.7	28.7	5.5	9.6	25.7	1.7	10.7	34.7	1.5	9.1	22	2.3	6.3	30
CD73	62.8	508.1	2079.2	45.7	454.7	1859.2	91.7	509.5	2898.6	51.6	467.8	2112.8	47.3	454.1	2179.5	25.2	353	1631.8
CD8a	8.3	25.3	236.8	3.3	25.3	155.1	2.4	82.7	148.1	45.2	65.3	133.6	3	96.4	132.9	4.2	21.2	177.4
CTLA-4	21.7	78	271.4	12	73.2	263.2	14.7	62.7	305.7	13.6	74.7	278.5	11.6	49	234.6	14.4	73	300.4
F4/80	69.1	321	1151.9	35.2	321.6	1959.9	226.4	352.7	1937.1	64.5	430.6	1224.4	91.2	726.1	2517.1	136.5	477.8	1493.2
Fibronectin	78.9	526.1	1886.3	49.5	401.3	1662.9	113	632	2925.5	57.8	463.1	2079.8	97.2	893.4	3609.6	69.5	559.9	2190.3
FoxP3	4	7.7	32.9	2.1	10.5	26.7	6.8	9.4	29.3	5.3	8	36.8	2.1	3.4	17	3.2	16.3	25
GAPDH	367.3	1845	7454.9	205	954.7	4874.8	187.4	850.3	3937.2	200	1220	6059.4	149.6	1035.1	4745.9	146.8	846.5	4074.8
GITR	14.9	32.8	110.7	7.1	24.1	108.5	15.6	21.6	85.3	10.9	33.4	129	15.6	21.1	57.5	9.1	31.2	110.1
GZMB	29.2	262.7	1026.2	30.5	299.9	1254.9	27	183.1	841.8	34.9	294.3	1326.3	12.8	166.2	633.6	22.9	291.2	1310.6
Histone H3	909.4	2586.1	12610.2	804.9	3035.4	11643.3	557.1	2155	10081.3	857.7	3476.8	14076.6	741.5	2664.3	10655	1046.7	3052.3	12660.1
ICOS	2.1	8.2	27.6	1.1	2.2	16.8	1.2	2.5	14.5	1.1	5.4	18.1	1	2.2	18.8	1	8.4	12.1
Ki67	38.6	109.5	342.1	12.5	51.4	322.7	11.5	105.5	384.8	25.4	77.8	334.1	12.2	108.3	353.1	18.1	63.3	318.5
Lag3	6.3	27.8	76.5	4.7	22.8	59.2	9.2	21.3	71.8	4.8	20.9	79.3	4	14.4	87.7	3.1	16.9	81.9
Ly-6G	114	38.1	182.7	75.6	29.2	172.6	17.7	19.4	136.2	52.9	31.4	190.9	97.7	44.3	250.6	114.5	81.6	296.2
MHC II	1.5	8.5	32.7	4.8	4.9	24.3	5.2	7.3	33.9	9.7	10.8	33.5	0.9	20.9	27.7	0.9	11.4	28.6
Mouse IgG1	18.4	17	31.5	7.5	19.5	31.2	16.3	15.8	45.2	16.2	13.4	28.2	5.5	18.2	24.9	2.9	13.5	30.1
OX40L	9	32.5	94.7	5.1	17.3	99.6	7.4	22.3	82.5	8.6	19.8	108.6	7.2	13.8	77.6	2.7	25.7	88.8
PanCK	54.2	129.3	527.3	36.2	130.6	585.9	29.4	116.7	543	32.5	147.6	589.7	22.1	120.1	477.2	26.3	142.4	544.8
PD-1	6.8	13	60.8	4.4	8	47.3	3.8	13	47.9	5.4	12.8	47.2	1.7	11.1	54.6	2.6	18.6	45
PD-L1	0.9	1	1.1	1	2	3.4	1.1	2.2	2.9	1	0.9	3.5	1.1	1.2	1.3	1.1	1.2	1.3
S100A9	157.4	186.5	1188.9	193.2	200.7	1390.4	156.3	186.2	758.6	155.2	335.3	1043	168.8	179	1469.6	256.5	427.6	643.9
S100B	45.4	171.1	795.8	30	149.7	748.9	35.2	180.8	744	29.3	211.2	938.4	21.4	131.2	553.3	28.1	173.6	668.8
S6	56.9	301.1	1312.8	35.2	215.9	1070.2	40.5	212.2	1009.7	68.3	334.8	1253.4	34.3	215.8	933.6	51.6	236.1	912.9
Stat3	196.4	1515	6409.9	187.2	1237.9	5333.9	210.1	1138.8	5206.6	210.4	1578.4	6919.7	151.9	1074.1	4615.8	163.1	1307.3	5805.9
TGF beta 1	6.3	12.2	25.2	10.7	13.3	23.1	2.7	16.8	25.7	8.3	11.1	39.7	4.7	8.3	25.5	3.9	2	28.6
TIM3	10.2	26.8	77	2.7	24.3	88.7	14.5	22.7	92.7	24.3	24.5	86.1	2.1	36.3	79.1	12.2	21.3	93.2
Vista	18.1	93.7	451.1	11.9	77.6	411.5	35.8	100.5	447.4	41.4	125.2	611.1	9.8	130.4	704.6	23.2	113.5	398.4
